# Supplementary material for: Gut microbiome affects the response to anti-PD-1 immunotherapy in patients with hepatocellular carcinoma
Source: J Immunother Cancer. 2019 Jul 23;7:193. doi: 10.1186/s40425-019-0650-9 (PMC6651993; doi:10.1186/s40425-019-0650-9)
Supplement: Supplementary file 6 — Table S1. List of significant positive correlations between species and KOs. (XLSX 27 kb) [file 40425_2019_650_MOESM6_ESM.xlsx]

## Sheet: Table S1
Table S1	List of significant positive correlations between species and KOs.
Correlations		P value	rho value
KO entry	Species name
K01732	Akkermansia muciniphila	7.26783e-07	0.640262
K13216		2.47259e-05	0.563676
K01308		9.48049e-05	0.528515
K09835		0.000127691	0.520167
K14940		0.000159899	0.513713
K06936	Anaerotruncus colihominis	6.60139e-11	0.774536
K10212		7.20061e-09	0.716241
K01068		3.63684e-08	0.692069
K11214		5.4496e-07	0.6457
K06937		6.57903e-07	0.642155
K01596		7.21393e-07	0.640404
K06313		1.68317e-06	0.623767
K00081		3.03508e-06	0.611589
K06308		9.45992e-06	0.586573
K04782		1.26548e-05	0.579819
K06030		1.45013e-05	0.576605
K11693		1.81658e-05	0.571212
K04789		1.97227e-05	0.56922
K14048		2.33191e-05	0.565122
K01225		3.04782e-05	0.558457
K09692		3.59521e-05	0.554273
K02347		3.92483e-05	0.552027
K13925		8.52671e-05	0.531436
K06119		8.66275e-05	0.531002
K01202		0.00010235	0.526389
K01369		0.000121886	0.521485
K00839		0.000168477	0.512195
K06297		0.000175362	0.511027
K10212	Bacteroides cellulosilyticus	1.33865e-09	0.738978
K06936		9.96514e-09	0.711581
K06313		3.08227e-08	0.694651
K06937		9.72611e-08	0.676152
K11946		1.42364e-07	0.669714
K01408		1.63197e-07	0.667366
K03697		2.82952e-07	0.657693
K01596		2.89749e-07	0.657268
K11693		4.2939e-07	0.650123
K06308		8.77266e-07	0.636649
K01369		8.78528e-07	0.636621
K11214		1.10581e-06	0.632139
K00696		1.66946e-06	0.623932
K04748		2.35721e-06	0.616873
K04074		7.14265e-06	0.592955
K09692		1.3507e-05	0.578285
K00081		1.36397e-05	0.578054
K06295		1.61443e-05	0.574048
K00839		2.13078e-05	0.567336
K08783		2.46773e-05	0.563725
K01225		2.89043e-05	0.559788
K03660		3.04108e-05	0.558513
K09805		3.62924e-05	0.554032
K09490		4.1785e-05	0.550414
K00728		5.41929e-05	0.543627
K01068		5.5025e-05	0.543225
K10599		7.32157e-05	0.535588
K03191		8.66481e-05	0.530995
K13216		8.6728e-05	0.53097
K13925		0.000110758	0.524182
K13252		0.000113108	0.523593
K04789		0.000118905	0.522185
K06297		0.000135435	0.51849
K00038		0.000228688	0.503173
K06119		0.000233006	0.502613
K05991		0.000244995	0.501105
K10240	Bifidobacterium dentium	3.00152e-13	0.825315
K10242		7.56718e-09	0.715535
K10241		1.52813e-08	0.705308
K08082		5.22521e-06	0.599898
K13571		6.17417e-06	0.596211
K13275		2.27104e-05	0.565773
K11533		3.3605e-05	0.55599
K06634		7.06189e-05	0.536563
K09009		0.00010163	0.526586
K13527		0.000128191	0.520056
K10005		0.000159525	0.513781
K07442		0.000177483	0.510675
K07445		0.000201251	0.506978
K13570		0.000240344	0.501682
K08783	Coprococcus comes	4.5398e-11	0.778555
K00081		3.8662e-10	0.754389
K10685		3.71902e-09	0.725441
K00696		3.05022e-08	0.694813
K05991		4.96176e-08	0.68715
K01459		5.45967e-07	0.645666
K04789		6.85155e-07	0.641385
K01369		2.4679e-06	0.615921
K02347		3.62115e-06	0.60784
K09490		5.64335e-06	0.598203
K12428		1.22656e-05	0.580551
K04566		1.29854e-05	0.579213
K06402		1.70583e-05	0.572727
K10211		2.09309e-05	0.567772
K04782		2.67248e-05	0.561747
K00214		3.80994e-05	0.552789
K13252		4.25687e-05	0.549934
K08082		4.63649e-05	0.547717
K04748		5.44072e-05	0.543523
K00038		0.000100032	0.527027
K11693		0.000100251	0.526966
K06313		0.000120161	0.521888
K06937		0.000135728	0.518428
K11214		0.000182186	0.509909
K13925		0.000213882	0.505171
K05972	Dialister invisus	6.14811e-06	0.596305
K10240		0.000165346	0.512741
K11212		0.000227328	0.503352
K06937	Dorea formicigenerans	7.67421e-09	0.715335
K14727		1.09231e-08	0.710248
K12428		1.42156e-08	0.706381
K04748		3.40007e-08	0.693123
K09490		6.44813e-08	0.682924
K13245		8.59425e-08	0.678209
K09706		1.30294e-07	0.671225
K03697		1.54585e-07	0.668301
K00696		1.94729e-07	0.664299
K13216		1.95978e-07	0.664188
K01408		4.38404e-07	0.64974
K00839		4.41071e-07	0.649628
K09692		6.13399e-07	0.643478
K04074		6.24402e-07	0.643143
K11693		1.0912e-06	0.6324
K11214		1.09331e-06	0.632362
K10212		1.25149e-06	0.629698
K01509		1.67946e-06	0.623811
K05991		2.12948e-06	0.61897
K07392		2.99065e-06	0.6119
K11063		6.12045e-06	0.596406
K01459		7.09101e-06	0.593118
K03660		7.54879e-06	0.591709
K00197		1.04004e-05	0.584389
K06994		1.19922e-05	0.581078
K11946		1.46558e-05	0.576353
K14138		1.57741e-05	0.574602
K03191		1.62733e-05	0.573857
K00038		2.26541e-05	0.565834
K13252		2.26609e-05	0.565827
K00955		2.28393e-05	0.565634
K00728		2.38416e-05	0.564576
K13925		2.58773e-05	0.562548
K06295		2.69534e-05	0.561535
K01225		5.10581e-05	0.545196
K06308		5.18017e-05	0.544816
K01369		5.6721e-05	0.542422
K07099		6.65726e-05	0.538151
K01560		6.68504e-05	0.53804
K01361		7.75861e-05	0.534014
K07816		8.28455e-05	0.532225
K02028		8.98773e-05	0.529989
K06936		9.05272e-05	0.529791
K01121		9.76542e-05	0.527695
K15023		0.000109386	0.524532
K01068		0.000112853	0.523656
K02347		0.000181331	0.510047
K08081		0.000206103	0.506272
K05884		0.000230549	0.502931
K04094		0.000241983	0.501477
K08986		0.000245604	0.50103
K09002		0.000249273	0.500583
K04566	Eubacterium hallii	3.38759e-08	0.69318
K01459		8.63833e-08	0.678125
K00955		6.53815e-07	0.642273
K06937		7.96145e-07	0.638517
K11214		2.73899e-06	0.613746
K06936		4.42017e-06	0.603548
K06119		4.48522e-06	0.603231
K09692		1.07611e-05	0.5836
K04782		1.58151e-05	0.57454
K05991		1.75697e-05	0.572017
K01202		2.17628e-05	0.566819
K00728		3.16876e-05	0.557476
K02282		3.25134e-05	0.556826
K10599		3.48727e-05	0.555049
K13925		4.11712e-05	0.550796
K05972		6.00109e-05	0.540925
K07586		6.30893e-05	0.539591
K01068		7.18501e-05	0.536097
K07464		7.36016e-05	0.535445
K00081		8.39746e-05	0.531855
K15022		8.97644e-05	0.530024
K02674		0.000109111	0.524602
K00038		0.000136452	0.518276
K06308		0.000136509	0.518264
K14727		0.000147154	0.516111
K07503		0.000161971	0.51334
K06313		0.00023378	0.502513
K12453	Lachnospiraceae bacterium_7_1_58FAA	8.17892e-06	0.589895
K10761		4.52814e-05	0.548332
K06119		0.000167797	0.512313
K00317	Lactobacillus gasseri	6.92935e-12	0.797543
K01883		0.000134258	0.518739
K10851		0.00018042	0.510195
K00317	Lactobacillus mucosae	9.38706e-12	0.794605
K07074		3.307e-05	0.556396
K01883		3.66901e-05	0.553754
K06994		8.4258e-05	0.531763
K11707		0.000112894	0.523646
K11710		0.000135866	0.518399
K00220		0.000148984	0.515756
K11407		0.000152735	0.515039
K09162		0.000189331	0.508779
K00687		0.000189837	0.508701
K01597		0.00019073	0.508562
K10851		0.000196834	0.507634
K11709		0.000218494	0.504536
K11708		0.000228162	0.503242
K00317	Lactobacillus oris	1.1505e-26	0.955955
K10851		8.87986e-07	0.636414
K00759		0.00016949	0.512021
K00317	Lactobacillus vaginalis	2.30291e-17	0.886754
K10851		7.80037e-05	0.533868
K00220	Megasphaera micronuciformis	1.50777e-05	0.575678
K11707		5.60823e-05	0.542722
K09162		6.36223e-05	0.539366
K11708		9.43939e-05	0.528636
K11709		9.61441e-05	0.528127
K01601		0.000114398	0.523274
K11710		0.000124043	0.520989
K00317		0.000133066	0.518993
K13829		0.000149691	0.515619
K00687		0.000157609	0.514131
K00938		0.000210089	0.505703
K01597		0.000233767	0.502515
K04086		0.000252419	0.500204
K11693	Ruminococcus bromii	5.55309e-07	0.645348
K08783		1.52558e-06	0.625748
K00214		5.65186e-06	0.59817
K10685		6.07115e-06	0.596585
K09490		7.63217e-06	0.591461
K03697		8.03141e-06	0.590308
K01408		8.64868e-06	0.588624
K01459		9.92744e-06	0.585464
K00081		2.74922e-05	0.561041
K04074		2.77976e-05	0.560765
K13572		4.45358e-05	0.548764
K06402		0.000120883	0.521719
K01369		0.00015786	0.514085
K00696		0.000165748	0.51267
K10599		0.000166308	0.512572
K11946		0.000166762	0.512493
K10211		0.000181524	0.510016
K06295		0.000219031	0.504463
K00197	Ruminococcus obeum	1.61499e-10	0.764587
K11063		2.59781e-10	0.759096
K14138		1.45503e-09	0.737904
K00955		1.35181e-08	0.707124
K15023		2.68563e-08	0.69678
K11214		2.73321e-08	0.69651
K03191		8.9746e-08	0.677491
K00839		2.19836e-07	0.662173
K14048		4.21292e-07	0.650473
K07717		8.33159e-07	0.637644
K09002		1.21663e-06	0.630257
K13275		3.15688e-06	0.610758
K06937		3.32821e-06	0.609637
K07816		3.56127e-06	0.608196
K08081		6.36917e-06	0.595519
K04748		8.04401e-06	0.590272
K09692		1.10089e-05	0.583072
K03660		3.46107e-05	0.555241
K13925		4.7407e-05	0.547138
K07464		7.60465e-05	0.534559
K01101		0.000133109	0.518984
K01068		0.000166973	0.512456
K02028		0.000181014	0.510099
K01225		0.000232773	0.502643
K12234	Streptococcus thermophilus	6.29152e-05	0.539665
K01408	Subdoligranulum sp.	2.798e-12	0.806041
K03697		2.06363e-11	0.786755
K01560		5.595e-10	0.749917
K06295		2.62167e-09	0.730165
K04074		2.91479e-09	0.728743
K09490		4.08289e-09	0.724163
K12428		1.41802e-08	0.706418
K06937		1.70658e-08	0.703661
K04748		1.71479e-08	0.703589
K01369		7.96751e-08	0.67946
K03660		1.09274e-07	0.674201
K10212		1.67313e-07	0.666936
K01308		2.49794e-07	0.659915
K14727		3.56942e-07	0.653503
K00696		6.57067e-07	0.642179
K13245		7.65686e-07	0.639265
K01361		1.24751e-06	0.629761
K09706		1.35505e-06	0.628119
K13216		1.43029e-06	0.62704
K13252		2.56981e-06	0.615078
K00728		4.48174e-06	0.603248
K06297		7.49818e-06	0.591861
K07392		8.87081e-06	0.588045
K05991		1.29831e-05	0.579217
K11946		1.30158e-05	0.579158
K08081		1.50912e-05	0.575657
K06313		2.17416e-05	0.566843
K11214		2.64974e-05	0.561959
K04566		3.23615e-05	0.556945
K01068		3.50579e-05	0.554914
K01596		4.37105e-05	0.549249
K01621		5.04453e-05	0.545513
K02347		6.47913e-05	0.538879
K07099		6.6383e-05	0.538228
K09692		7.42223e-05	0.535218
K11693		8.33084e-05	0.532073
K07816		8.99644e-05	0.529962
K07694		0.0001081	0.524863
K00839		0.000173797	0.511289
K07586		0.000179655	0.510319
K01509		0.000181021	0.510097
K13274		0.000203333	0.506673
K04094		0.000205634	0.506339
K13925		0.000221324	0.504152
K10599		0.00022184	0.504082
