# Supplementary material for: Gut microbiome affects the response to anti-PD-1 immunotherapy in patients with hepatocellular carcinoma
Source: J Immunother Cancer. 2019 Jul 23;7:193. doi: 10.1186/s40425-019-0650-9 (PMC6651993; doi:10.1186/s40425-019-0650-9)
Supplement: Supplementary file 7 — Table S2. Pathway assignment of the most significantly correlated KOs in R. (XLSX 14 kb) [file 40425_2019_650_MOESM7_ESM.xlsx]

## Sheet: Table S2
Table S2	Pathway assignment of the most significantly correlated KOs in R.
KEGG Entry	Correlated species	rho value	Definition and pathways
K06936	Anaerotruncus colihominis	0.775	uncharacterized protein
K10212		0.716	glycosyl-4,4'-diaponeurosporenoate acyltransferase [EC:2.3.1.-]; carotenoid biosynthesis (ko00906)
K06936	Bacteroides cellulosilyticus	0.739	uncharacterized protein
K10212		0.712	glycosyl-4,4'-diaponeurosporenoate acyltransferase [EC:2.3.1.-]; carotenoid biosynthesis (ko00906)
K10240	Bifidobacterium dentium	0.825	ABC transporters (ko02010) of the cellobiose transport system
K10241		0.705
K10242		0.716
K08783	Coprococcus comes	0.779	extracellular matrix protein 14 [EC:3.4.17.-]; protein families: metabolism
K00081		0.754	carbonyl reductase 2 [EC:1.1.1.184]; arachidonic acid metabolism (ko00590)
K10685		0.725	ubiquitin-like 1-activating enzyme E1 B [EC:6.2.1.45]; ubiquitin mediated proteolysis (ko04120)
K06937	Dorea formicigenerans	0.715	7,8-dihydro-6-hydroxymethylpterin dimethyltransferase [EC:2.1.1.-]; undefined pathway
K12428		0.706	fatty acid CoA ligase FadD32; lipid biosynthesis proteins (ko01004)
K14727		0.71	3-oxoadipate enol-lactonase / 4-carboxymuconolactone decarboxylase [EC:3.1.1.24 4.1.1.44]; degradation of aromatic compounds (ko01220) or benzoate (ko00362)
K00317	Lactobacillus gasseri	0.798	dimethylamine/trimethylamine dehydrogenase [EC:1.5.8.1 1.5.8.2]; methane metabolism (ko00680, Methanogenesis, acetate => methane)
	Lactobacillus mucosae	0.795
	Lactobacillus vaginalis	0.887
	Lactobacillus oris	0.956
K00197	Ruminococcus obeum	0.765	acetyl-CoA decarbonylase/synthase complex subunit gamma [EC:2.1.1.245]; methane metabolism (ko00680)
K14138		0.738	acetyl-CoA synthase [EC:2.3.1.169]; carbon fixation pathways (ko00720)
K00955		0.707	bifunctional enzyme CysN/CysC [EC:2.7.7.4 2.7.1.25]; sulfur metabolism (ko00920)
K11063		0.759	toxin A/B; quorum sensing (ko02024)
K03697	Subdoligranulum sp.	0.787	ATP-dependent Clp protease ATP-binding subunit ClpE; protein families: genetic information processing (ko09182)
K01560		0.75	2-haloacid dehalogenase [EC:3.8.1.2]; chlorocyclohexane and chlorobenzene (xenobiotics) degradation (ko00361)
K09490		0.724	heat shock 70kDa protein; protein export (ko03060)
K04074		0.729	cell division initiation protein; protein families: genetic information processing (ko09182)
K12428		0.706	lipid biosynthesis proteins [BR:ko01004]
K06295		0.73	spore germination protein KA; unclassified signaling and cellular processes
K06937		0.704	7,8-dihydro-6-hydroxymethylpterin dimethyltransferase [EC:2.1.1.-]; undefined pathway
K04748		0.704	nitric oxide reductase NorQ protein; undefined pathway
K01732	Akkermansia muciniphila	0.640262	pectin lyase [EC:4.2.2.10]; carbon-oxygen lyases acting on polysaccharides
K13216		0.563676	nuclear inhibitor of protein phosphatase 1 [EC:3.1.4.-]; protein phosphatases and associated proteins (ko01009)
